# Supplementary material for: Tuning FLO1 Expression via Promoter Engineering Modulates Flocculation Degree and Acetic Acid Stress Tolerance in Saccharomyces cerevisiae
Source: J Fungi (Basel). 2026 Jan 9;12(1):47. doi: 10.3390/jof12010047 (PMC12843017; doi:10.3390/jof12010047)
Supplement: Supplementary file 1 [file jof-12-00047-s001.zip]

Archive with 1 entries (1 files):
- jof-4022949-supplementary.pdf
